# Supplementary material for: Systematic Identification of Chemical Components and Analysis of Major Constituents of Verbena officinalis L. Based on UHPLC–Q–Exactive–Orbitrap MS Combined with Feature-Based Molecular Networking and SIRIUS Strategy
Source: Molecules. 2026 Jun 25;31(13):2244. doi: 10.3390/molecules31132244 (PMC13363405; doi:10.3390/molecules31132244)
Supplement: Supplementary file 1 [file molecules-31-02244-s001.zip]

Archive with 1 entries (1 files):
- molecules-4336549-supplementary.pdf
